# Supplementary material for: Cross-Cultural Differences between Italian and UK Consumer Preferences for ‘Big Top’ Nectarines in Relation to Cold Storage
Source: Foods. 2022 Aug 12;11(16):2424. doi: 10.3390/foods11162424 (PMC9407176; doi:10.3390/foods11162424)
Supplement: Supplementary file 1 [file foods-11-02424-s001.zip]

Archive with 1 entries (1 files):
- foods-1833881-supplementary.pdf
